# Supplementary material for: Mesenchymal Stromal Cell Exosomes Mediate M2-like Macrophage Polarization through CD73/Ecto-5′-Nucleotidase Activity
Source: Pharmaceutics. 2023 May 13;15(5):1489. doi: 10.3390/pharmaceutics15051489 (PMC10220822; doi:10.3390/pharmaceutics15051489)
Supplement: Supplementary file 1 [file pharmaceutics-15-01489-s001.zip]

Archive with 1 entries (1 files):
- pharmaceutics-2373675-supplementary.pdf
